# Supplementary material for: Contrasting Patterns of rDNA Homogenization within the Zygosaccharomyces rouxii Species Complex
Source: PLoS One. 2016 Aug 8;11(8):e0160744. doi: 10.1371/journal.pone.0160744 (PMC4976873; doi:10.1371/journal.pone.0160744)
Supplement: S3 File — (TXT) [file pone.0160744.s003.txt]

#MEGA
!Title VR1
   DataType=Nucleotide
   NSeqs=30 NSites=105
   Identical=. Missing=? Indel=-;


Z. mellis NRRLY12628 (U72164)   AGAGCGATTC TGGGGCTGGC GCTTGCCTAT GTTCCTTGGA ACAGGACGTC ATAGAGGGTG
Z. sapae ABT301 (AJ966342)      AGAGTGATTC TGGGACTGGC CCTTGCCTAT GTTCCTTGGA ACAGGACGTC ATAGAGGGTG
Z. rouxii NRRL_Y-229(AJ046112)  AAAGTGATTC TGGGACTGGC CCTTGCCTAT GTTCCTTGGA ACAGGACGTC ATAGAGGGTG
NCYC3042_(AJ555406)             AGAGTGATTC TGGGACTGGC CCTTGCCTAT GTTCCTTGGA ACAGGACGTC ATAGAGGGTG
CBS4837 copy 2 (HE687309)       AGAGTGATTC TGGGACTGGC CCTTGCCTAT GTTCCTTGGA ACAGGACGTC ATAGAGGGTG
CBS4837 copy 1 (HE687308)       AAAGTGATTC TGGGACTGGC CCTTGCCTAT GTTCCTTGGA ACAGGACGTC ATAGAGGGTG
CBS4838 copy 2 (HE664096)       AAAGTGATTC TGGGACTGGC CCTTGCCTAT GTTCCTTGGA ACAGGACGTC ATAGAGGGTG
CBS4838 copy 1 (HE664095)       AAAGTGATTC TGGGACTGGC CCTTGCCTAT GTTCCTTGGA ACAGGACGTC ATAGAGGGTG
ATCC42981 t-subgenome(AM943656) AAAGTGATTC TGGGACTGGC CCTTGCCTAT GTTCCTTGGA ACAGGACGTC ATAGAGGGTG
ATCC42981 p-subgenome(AM943657) AGAGTGATTC TGGGACTGGC CCTTGCCTAT GTTCCTTGGA ACAGGACGTC ATAGAGGGTG
NBRC0495 copy m                 AGAGCGATTC TGGGGCTGGC GCTTGCCTAT GTTCCTTGGA ACAGGACGTC ATAGAGGGTG
NBRC0495 copy s                 AAAGTGATTC CGGGACTGGC CCTTGCCTAT GTTCCTTGGA ACAGGACGTC ATAGAGGGTG
NBRC0505 copy m                 AGAGCGATTC TGGGGCTGGC GCTTGCCTAT GTTCCTTGGA ACAGGACGTC ATAGAGGGTG
NBRC0505 copy s                 AGAGTGATTC TGGGACTGGC CCTTGCCTAT GTTCCTTGGA ACAGGACGTC ATAGAGGGTG
NBRC0505 copy r                 AGAGTGATTC TGGGACTGGC CCTTGCCTAT GTTCCTTGGA ACAGGACGTC ATAGAGGGTG
NBRC0525 copy s                 AGAGTGATTC TGGGACTGGC CCTTGCCTAT GTTCCTTGGA ACAGGACGTC ATAGAGGGTG
NBRC0525 copy r                 AAAGTGATCC TGGGACTGGC CCTTGCCTAT GTTCCTTGGA ACAGGACGTC ATAGAGGGTG
NBRC0845                        AGAGTGATTC TGGGACTGGC CCTTGCCTAT GTTCCTTGGA ACAGGACGTC ATAGAGGGTG
NBRC10652 copy s                AGAGTGATTC TGGGACTGGC CCTTGCCTAT GTTCCTTGGA ACAGGACGTC ATAGAGGGTG
NBRC10652 copy r                AAAGTGATTC TGGGACTGGC CCTTGCCTAT GTTCCTTGGA ACAGGACGTC ATAGAGGGTG
NBRC10668                       AGAGTGATTC TGGGACTGGC CCTTGCCTAT GTTCCTTGGA ACAGGACGTC ATAGAGGGTG
NBRC10669 copy m                AGAGCGATTC TGGGGCTGGC GCTTGCCTAT GTTCCTTGGA ACAGGACGTC ATAGAGGGTG
NBRC10669 copy r                AGAGTGATTC TGGGACTGGC CCTTGCCTAT GTTCCTTGGA ACAGGACGTC ATAGAGGGTG
NBRC10669 copy r                AAAGTGATTC TGGGACTGGC CCTTGCCTAT GTTCCTTGGA ACAGGACGTC ATAGAGGGTG
NBRC10669 copy r*               AAAGTGATTC TGGGACTGGC CCTTGCCTAT GTTCCTTGGA ACAGGACGTC ATAGAGGGTG
NBRC10670 copy s                AGAGCGATTC TGGGGCTGGC GCTTGCCTAT GTTCCTTGGA ACAGGACGTC ATAGAGGGTG
NBRC10670 copy r                AAAGTGATTC TGGGACTGGC CCTTGCCTAT GTTCCTTGGA ACAGGACGTC ATAGAGGGTG
M21                             AGAGTGATTC TGGGACTGGC CCTTGCCTAT GTTCCTTGGA ACAGGACGTC ATAGAGGGTG
NBRC10672 copy r                AAAGTGATTC TGGGACTGGC CCTTGCCTAT GTTCCTTGGA ACAGGACGTC ATAGAGGGTG
NBRC10672 copy s                AGAGTGATTC TGGGACTGGC CCTTGCCTAT GTTCCTTGGA ACAGGACGTC ATAGAGGGTG

Z. mellis NRRLY12628 (U72164)   AGAACCCCGT GAGGCGAGAT GTACCAGTTC TTTGTAGAGC GCTCT
Z. sapae ABT301 (AJ966342)      AGAACCCCGT GAGGCGAGGT GATCCAGTTC TTTGTAGAGC GCTCT
Z. rouxii NRRL_Y-229(AJ046112)  AGAACCCCGT GAGGCGAGGT GATCCAGTTC TTTGTAGAAC GCTTT
NCYC3042_(AJ555406)             AGAACCCCGT GAGGCGAGGT GATCCAGTTC TTTGTAGAGC GCTCT
CBS4837 copy 2 (HE687309)       AGAACCCCGT GAGGCGAGGT GATCCAGTTC TTTGTAGAGC GCTCT
CBS4837 copy 1 (HE687309)       AGAACCCCGT GAGGCGAGGT GATCCAGTTC TTTGTAGAAC GCTTT
CBS4838 copy 2 (HE664096)       AGAACCCCGT GAGGCGAGGT GATCCAGTTC TTTGTAGAAC GCTTT
CBS4838 copy 1 (HE664095)       AGAACCCCGT GAGGCGAGGT GATCCAGTTC TTTGTAGAAC GCTTT
ATCC42981 t-subgenome(AM943656) AGAACCCCGT GAGGCGAGGT GATCCAGTTC TTTGTAGAAC GCTTT
ATCC42981 p-subgenome(AM943657) AGAACCCCGT GAGGCGAGGT GATCCAGTTC TTTGTAGAGC GCTCT
NBRC0495 copy m                 AGAACCCCGT GAGGCGAGAT GTACCAGTTC TTTGTAGAGC GCTCT
NBRC0495 copy s                 AGAACCCCGT GAGGCGAGGT GATCCAGTTC TTTGTAGAGC GCTCT
NBRC0505 copy m                 AGAACCCCGT GAGGCGAGAT GTACCAGTTC TTTGTAGAGC GCTCT
NBRC0505 copy s                 AGAACCCCGT GAGGCGAGGT GGTCCAGTTC TTTGTAGAGC GCTCT
NBRC0505 copy r                 AGAACCCCGT GAGGCGAGGT GATCCAGTTC TTTGTAGAAC GCTTT
NBRC0525 copy s                 AGAACCCCGT GAGGCGAGGT GATCCAGTTC TTTGTAGAGC GCTCT
NBRC0525 copy r                 AGAACCCCGT GAGGCGAGGT GATCCAGTTC TTTGTAGAAC GCTTT
NBRC0845                        AGAACCCCGT GAGGCGAGGT GATCCAGTTC TTTGTAGAGC GCTCT
NBRC10652 copy s                AGAACCCCGT GAGGCGAGGT GATCCAGTTC TTTGTAGAGC GCTCT
NBRC10652 copy r                AGAACCCCGT GAGGCGAGGT GATCCAGTTC TTTGTAGAAC GCTTT
NBRC10668                       AGAACCCCGT GAGGCGAGGT GATCCAGTTC TTTGTAGAGC GCTCT
NBRC10669 copy m                AGAACCCCGT GAGGCGAGAT GTACCAGTTC TTTGTAGAGC GCTCT
NBRC10669 copy s                AGAACCCCGT GAGGCGAGGT GATCCAGTTC TTTGTAGAGC GCTCT
NBRC10669 copy r                AGAACCCCGT GAGGCGAGGT GATCCAGTTC TTTGTAGAAC GCTTT
NBRC10669 copy r*               AGAACCCCGT GAGGCGAGGT GATCCAGTTC TTTGTAGAAC GCTTT
NBRC10670 copy s                AGAACCCCGT GAGGCGAGAT GTACCAGTTC TTTGTAGAGC GCTCT
NBRC10670 copy r                AGAACCCCGT GAGGCGAGGT GATCCAGTTC TTTGTAGAAC GCTTT
M21                             AGAACCCCGT GAGGCGAGGT GATCCAGTTC TTTGTAGAGC GCTCT
NBRC10672 copy r                AGAACCCCGT GAGGCGAGGT GATCCAGTTC TTTGTAGAAC GCTTT
NBRC10672 copy s                AGAACCCCGT GAGGCGAGGT GATCCAGTTC TTTGTAGAGC GCTCT
