# Supplementary material for: Contrasting Patterns of rDNA Homogenization within the Zygosaccharomyces rouxii Species Complex
Source: PLoS One. 2016 Aug 8;11(8):e0160744. doi: 10.1371/journal.pone.0160744 (PMC4976873; doi:10.1371/journal.pone.0160744)
Supplement: S4 File — (TXT) [file pone.0160744.s004.txt]

#MEGA
!Title VR2_new_aln_wmellis;
!Format
   DataType=Nucleotide
   NSeqs=30 NSites=124
   Identical=. Missing=? Indel=-;


Z. mellis NRRLY12628 (U72164)   CAGTTTTGGT GGCAGGAGAA AGCCTTGGGA ATGTGGCT-C TTGCCTTTTT TGGCGGGGGT
Z. sapae ABT301 (AJ966342)      CAGTTTTGGC GGCAGGAGAA ATCCTCGGGA ATGTGGCT-C TTGCCTCT-- -GGTAGGAGT
Z. rouxii NRRL_Y-229(AJ046112)  CAGTTTTGGC GGCAGGATAA ATCTCTGGGA ATGTGGCTTC TTTCTTCG-- -GGAGGGAGT
NCYC3042 (AJ555406)             CAGTTTTGGC GGCAGGAGAA ATCCTCGGGA ATGTGGCT-C TTGCCTCT-- -GGTAGGAGT
CBS 4837 copy 2 (HE687309)      CAGTTTTGGC GGCAGGAGAA ATCCTCGGGA ATGTGGCT-C TTGCCTCT-- -GGTAGGAGT
CBS 4837 copy 1 (HE687308)      CAGTTTTGGC GGCAGGATAA ATCTCTGGGA ATGTGGCTTC TTTCTTCG-- -GGAGGGAGT
CBS 4838 copy 2 (HE664096)      CAGTTTTGGC GGCAGGAGAA ATCCTCGGGA ATGTGGCT-C TTGCCTCT-- -GGTAGGAGT
CBS 4838 copy 1 (HE664095)      CAGTTTTGGC GGCAGGATAA ATCTCTGGGA ATGTGGCTTC TTTCTTCG-- -GGAGGGAGT
ATCC42981 t-subgenome(AM943656) CAGTTTTGGC GGCAGGATAA ATCTCTGGGA ATGTGGCTTC TTTCTTCG-- -GGAGGGAGT
ATCC42981 p-subgenome(AM943657) CAGTTTTGGC GGCAGGAGAA ATCCTCGGGA ATGTGGCT-C TTGCCTCT-- -GGTAGGAGT
NBRC0495 copy m                 CGGTTTGGAT GGTAGGATAA TGACTAAGGA ATGTGGCT-- CTACTTC--- --GGTGGAGT
NBRC0495 copy s                 CAGTTTTGGC GGCAGGAGAA ATCCTCGGGA ATGTGGCT-C TTGCCTCT-- -GGTAGGAGT
NBRC0505 copy m                 CAGTTTTGGT GGCAGGAGAA AGCCTTGGGG ATGTGACT-C TTGCCTTTTT TGGCGGGGGT
NBRC0505 copy s                 CAGTTTTGGC GGCAGGAGAA ATCCTCGGGA ATGTGGCT-C TTGCCTCT-- -GGTAGGAGT
NBRC0505 copy r                 CAGTTTTGGC GGCAGGATAA ATCTCTGGGA ATGTGGCTTC TTTCTTCG-- -GGAGGGAGT
NBRC0525 copy s                 CAGTTTTGGC GGCAGGAGAA ATCCTCGGGA ATGTGGCT-C TTGCCTCT-- -GGTAGGAGT
NBRC0525 copy r                 CAGTTTTGGC GGCAGGATAA ATCTCTGGGA ATGTGGCTTC TTTCTTCG-- -GGAGGGAGT
NBRC0845                        CAGTTTTGGC GGCAGGAGAA ATCCTCGGGA ATGTGGCT-C TTGCCTCT-- -GGTAGGAGT
NBRC10652 copy s                CAGTTTTGGC GGCAGGAGAA ATCCTCGGGA ATGTGGCT-C TTGCCTCT-- -GGTAGGAGT
NBRC10652 copy r                CAGTTTTGGC GGCAGGATAA ATCTCTGGGA ATGTGGCTTC TTTCTTCG-- -GGAGGGAGT
NBRC10668                       CAGTTTTGGC GGCAGGAGAA ATCCTCGGGA ATGTGGCT-C TTGCCTCT-- -GGTAGGAGT
NBRC10669 copy m                CAGTTTTGGT GGCAGGAGAA AGCCTTGGGA ATGTGACT-C TTGCCTTTTT TGGCGGGGGT
NBRC10669 copy s                CAGTTTTGGC GGCAGGAGAA ATCCTCGGGA ATGTGGCC-C TTGCCTCT-- -GGTAGGAGT
NBRC10669 copy r                CAGTTTTGGC GGCAGGATAA ATCTCTGGGA ATGTGGCTTC TTTCTTCG-- -GGAGGGAGT
NBRC10669 copy r*               CAGTTTTGGC GGCAGGATAA ATCTCTGGGA ATGTGGCTTC TTTCTTCG-- -GGAGGGAGT
NBRC10670 copy s                CAGTTTTGGC GGCAGGAGAA ATCCTCGGGA ATGTGGCT-C TTGCCTCT-- -GGTAGGAGT
NBRC10670 copy r                CAGTTTTGGC GGCAGGATAA ATCTCTGGGA ATGTGGCTTC TTTCTTCG-- -GGAGGGAGT
M21                             CAGTTTTGGC GGCAGGAGAA ATCCTCGGGA ATGTGGCT-C TTGCCTCT-- -GGTAGGAGT
NBRC10672 copy r                CAGTTTTGGC GGCAGGATAA ATCTCTGGGA ATGTGGCTTC TTTCTTCG-- -GGAGGGAGT
NBRC10672 copy s                CAGTTTTGGC GGCAGGAGAA ATCCTCGGGA ATGTGGCT-C TTGCCTCT-- -GGTAGGAGT

Z. mellis NRRLY12628 (U72164)   GTTATAGCCC GAGGGGAATA CTGCCAGCCG GGACTGAGGT ATGCGACTCT CGTAGTCAAG
Z. sapae ABT301 (AJ966342)      GTTATAGCCC G-GGGGAATA CTGCCAGCTG GGACTGAGGT ATGCGACATT T-T-GTCAAG
Z. rouxii NRRL_Y-229(AJ046112)  GTTATAGCCC A-GGGGAATA CTGCCAGCTG GGACTGAGGT ATGCGACATT T-T-GTCAAG
NCYC3042 (AJ555406)             GTTATAGCCC G-GGGGAATA CTGCCAGCTG GGACTGAGGT ATGCGACATT T-T-GTCAAG
CBS 4837 copy 2 (HE687309)      GTTATAGCCC G-GGGGAATA CTGCCAGCTG GGACTGAGGT ATGCGACATT T-T-GTCAAG
CBS 4837 copy 1 (HE687308)      GTTATAGCCC A-GGGGAATA CTGCCAGCTG GGACTGAGGT ATGCGACATT T-T-GTCAAG
CBS 4838 copy 2 (HE664096)      GTTATAGCCC A-GGGGAATA CTGCCAGCTG GGACTGAGGT ATGCGACATT T-T-GTCAAG
CBS 4838 copy 1 (HE664095)      GTTATAGCCC A-GGGGAATA CTGCCAGCTG GGACTGAGGT ATGCGACATT T-T-GTCAAG
ATCC42981 t-subgenome(AM943656) GTTATAGCCC A-GGGGAATA CTGCCAGCTG GGACTGAGGT ATGCGACATT T-T-GTCAAG
ATCC42981 p-subgenome(AM943657) GTTATAGCCC G-GGGGAATA CTGCCAGCTG GGACTGAGGT ATGCGACATT T-T-GTCAAG
NBRC0495 copy m                 GTTATAGCCT T-GGTTGATA CTGCCTGTCT AGACCGAGGA CTGCGTCTTT T---GACTAG
NBRC0495 copy s                 GTTATAGCCC G-GGGGAATA CTGCCAGCTG GGACTGAGGT ATGCGACATT T-T-GTCAAG
NBRC0505 copy m                 GTTATAGCCC GAGGGGAATA CTGCCAGCCG GGACTGAGGT ATGCGACTCT CGTAGTCAAG
NBRC0505 copy s                 GTTATAGCCC G-GGGGAATA CTGCCAGCTG GGACTGAGGT ATGCGACATT T-T-GTCAAG
NBRC0505 copy r                 GTTATAGCCC A-GGGGAATA CTGCCAGCTG GGACTGAGGT ATGCGACATT T-T-GTCAAG
NBRC0525 copy s                 GTTATAGCCC G-GGGGAATA CTGCCAGCTG GGACTGAGGT ATGCGACATT T-T-GTCAAG
NBRC0525 copy r                 GTTATAGCCC A-GGGGAATA CTGCCAGCTG GGACTGAGGT ATGCGACATT T-T-GTCAAG
NBRC0845                        GTTATAGCCC G-GGGGAATA CTGCCAGCTG GGACTGAGGT ATGCGACATT T-T-GTCAAG
NBRC10652 copy s                GTTATAGCCC G-GGGGAATA CTGCCAGCTG GGACTGAGGT ATGCGACATT T-T-GTCAAG
NBRC10652 copy r                GTTATAGCCC A-GGGGAATA CTGCCAGCTG GGACTGAGGT ATGCGACATT T-T-GTCAAG
NBRC10668                       GTTATAGCCC G-GGGGAATA CTGCCAGCTG GGACTGAGGT ATGCGACATT T-T-GTCAAG
NBRC10669 copy m                GTTATAGCCC GAGGGGAATA CTGCCAGCCG GGACTGAGGT ATGCGACTCT CGTAGTCAAG
NBRC10669 copy s                GTTATAGCCC G-GGGGAATA CTGCCAGCTG GGACTGAGGT ATGCGACATT T-T-GTCAAG
NBRC10669 copy r                GTTATAGCCC A-GGGGAATA CTGCCAGCTG GGACTGAGGT ATGCGACATT T-T-GTCAAG
NBRC10669 copy r*               GTTATAGCCC G-GGGGAATA CTGCCAGCTG GGACTGAGGT ATGCGACATT T-TTGTCAAG
NBRC10670 copy s                GTTATAGCCC G-GGGGAATA CTGCCAGCTG GGACTGAGGT ATGCGACATT T-T-GTCAAG
NBRC10670 copy r                GTTATAGCCC A-GGGGAATA CTGCCAGCTG GGACTGAGGT ATGCGACATT T-T-GTCAAG
M21                             GTTATAGCCC G-GGGGAATA CTGCCAGCTG GGACTGAGGT ATGCGACATT T-T-GTCAAG
NBRC10672 copy r                GTTATAGCCC A-GGGGAATA CTGCCAGCTG GGACTGAGGT ATGCGACATT T-T-GTCAAG
NBRC10672 copy s                GTTATAGCCC G-GGGGAATA CTGCCAGCTG GGACTGAGGT ATGCGACATT T-T-GTCAAG

Z. mellis NRRLY12628 (U72164)   GATG
Z. sapae ABT301 (AJ966342)      GATG
Z. rouxii NRRL_Y-229(AJ046112)  GATG
NCYC3042 (AJ555406)             GATG
CBS 4837 copy 2 (HE687309)      GATG
CBS 4837 copy 1 (HE687308)      GATG
CBS 4838 copy 2 (HE664096)      GATG
CBS 4838 copy 1 (HE664095)      GATG
ATCC42981 t-subgenome(AM943656) GATG
ATCC42981 p-subgenome(AM943657) GATG
NBRC0495 copy m                 GATG
NBRC0495 copy s                 GATG
NBRC0505 copy m                 GATG
NBRC0505 copy s                 GATG
NBRC0505 copy r                 GATG
NBRC0525 copy s                 GATG
NBRC0525 copy r                 GATG
NBRC0845                        GATG
NBRC10652 copy s                GATG
NBRC10652 copy r                GATG
NBRC10668                       GATG
NBRC10669 copy m                GATG
NBRC10669 copy s                GATG
NBRC10669 copy r                GATG
NBRC10669 copy r*               GATG
NBRC10670 copy s                GATG
NBRC10670 copy r                GATG
M21                             GATG
NBRC10672 copy r                GATG
NBRC10672 copy s                GATG
